# Supplementary material for: Stenting Versus Endoscopic Vacuum Therapy for Anastomotic Leakage After Esophago-Gastric Surgery
Source: J Clin Med. 2025 Oct 7;14(19):7075. doi: 10.3390/jcm14197075 (PMC12525109; doi:10.3390/jcm14197075)
Supplement: Supplementary file 1 [file jcm-14-07075-s001.zip]

Archive with 7 entries (6 files):
- Supplemental Figure S1.tiff
- Supplemental Table S1.pdf
- Supplemental Table S2.pdf
- __MACOSX/
- __MACOSX/._Supplemental Figure S1.tiff
- __MACOSX/._Supplemental Table S1.docx
- __MACOSX/._Supplemental Table S2.docx
